# Supplementary material for: Lipid Nanoparticles Containing Mixtures of Antioxidants to Improve Skin Care and Cancer Prevention
Source: Pharmaceutics. 2021 Nov 30;13(12):2042. doi: 10.3390/pharmaceutics13122042 (PMC8706926; doi:10.3390/pharmaceutics13122042)
Supplement: Supplementary file 1 [file pharmaceutics-13-02042-s001.zip]

Archive with 1 entries (1 files):
- pharmaceutics-1443476-supplementary.pdf
